# Supplementary material for: The Aldehyde Dehydrogenase ALDH2*2 Allele, Associated with Alcohol Drinking Behavior, Dates Back to Prehistoric Times
Source: Biomolecules. 2021 Sep 17;11(9):1376. doi: 10.3390/biom11091376 (PMC8465343; doi:10.3390/biom11091376)
Supplement: Supplementary file 1 [file biomolecules-11-01376-s001.zip]

Archive with 1 entries (1 files):
- biomolecules-1364791-supplementary.pdf
